# Supplementary material for: A Diagnostic Algorithm To Investigate Pyrazinamide and Ethambutol Resistance in Rifampin-Resistant Mycobacterium tuberculosis Isolates in a Low-Incidence Setting
Source: Antimicrob Agents Chemother. 2019 Jan 29;63(2):e01798-18. doi: 10.1128/AAC.01798-18 (PMC6355586; doi:10.1128/AAC.01798-18)
Supplement: Supplemental file 1 [file 8363dc814f8cde9b1b307a37a351f20b_AAC.01798-18-s0001.xlsx]

## Sheet: RESI_Analysis
			Pyrazinamid			Ethambutol
New Nr.	Genotype (Coll et al.)	Accession	pncA PCR	pncA NGS	PZA phenotype	PCR around codon 306 in embB gene)	EMB phenotype	EMB MIC (5/3.75/2.5/1.25 µg/ml tested)	embB	embC	embA	ubiA	aftA	gpsI	rpsA
1-2016	Beijing (2.2.1)	ERS2592728	WT		susceptible	wildtype	susceptible	3.75 µg/ml	G406D (ggc/gAc)
2-2016	Haarlem (4.1.2.1)	ERS2592729	WT		susceptible	wildtype	susceptible	2.5 µg/ml
3-2016	mainly T (4.8)	ERS2592730	WT		susceptible	wildtype	susceptible	2.5 µg/ml					P575L (ccc/cTc)
4-2016	Euro-American (4.2.2)	ERS2592731	WT		susceptible	wildtype	susceptible	≤1.25 µg/ml
5-2016	Beijing (2.2.1)	ERS2592732	no PCR product	large deletion	resistant	wildtype	resistant		Q497R (cag/cGg)	A387V (gct/gTt)
6-2016	S-type (4.4.1.1)	ERS2592733	WT		susceptible	wildtype	susceptible	≤1.25 µg/ml
7-2016	Beijing (2.2.1)	ERS2592734	-11 (a/G)	-11 (a/G)	resistant	wildtype	resistant		Q497R (cag/cGg)
8-2016	mainly T (4.8)	ERS2592735	WT		susceptible	wildtype	susceptible	2.5 µg/ml
9-2016	LAM (4.3.4.2)	ERS2592736	V155M (gtg/Atg)	V155M (gtg/Atg)	resistant	wildtype	resistant		Q497R (cag/cGg)	G405G (ggc/ggA)R927R (cgc/cgT)	embA -8 c/A		T611M (acg/aTg)
10-2016	Beijing (2.2.1)	ERS2592737	D8G (gac/gGc)	D8G (gac/gGc)	resistant	resistant (M306V)	resistant		M306V (atg/Gtg)
11-2016	Beijing (2.2.1)	ERS2592738	K96E (aag/Gag)	K96E (aag/Gag)	resistant	wildtype	susceptible	5 µg/ml	Q497K (cag/Aag)
12-2016	Beijing (2.2.1)	ERS2592739	D8G (gac/gGc)	D8G (gac/gGc)	resistant	resistant (M306V)	resistant		M306V (atg/Gtg)
13-2016	Beijing (2.2.1)	ERS2592740	170_del5	170_del5	resistant	intermediate (Y319C)	resistant		Y319C (tat/tGt)			V55G (gtg/gGg)
14-2016	Cameroon (4.6.2.2)	ERS2592741	WT		susceptible	wildtype	susceptible	≤1.25 µg/ml			P838L (ccg/cTg)
15-2016	Delhi-CAS (3)	ERS2592742	WT		susceptible	resistant (M306I)	susceptible	3.75 µg/ml	M306I (atg/atA)
16-2016	Delhi-CAS (3)	ERS2592743			susceptible	wildtype	susceptible	≤1.25 µg/ml
17-2016	Beijing (2.2.1)	ERS2592744	-11 (a/G)	-11 (a/G)	resistant	wildtype	susceptible	≥5 µg/ml	Y334H (tac/Cac)		embA -12 C/T				G248G (ggc/ggT)
18-2016	Haarlem (4.1.2.1)	ERS2592745	WT		susceptible	wildtype	susceptible	2.5 µg/ml
19-2016	Haarlem (4.1.2.1)	ERS2592746	451_ins(18 bp)	451_ins (18 bp)	resistant	wildtype	resistant
20-2016	Euro-American (4.2.2)	ERS2592747	F94C (ttc/tGc)	F94C (ttc/tGc)	resistant	wildtype	susceptible	≤1.25 µg/ml
21-2016	Beijing (2.2.1)	ERS2592748	408_insA	408_insA	resistant	wildtype	susceptible	2.5 µg/ml	D534D (gac/gaT)		embA -11C/A (4243222-C-A)
22-2016	Beijing (2.2.1)	ERS2592749	T76P (act/Cct)	T76P (act/Cct)	resistant	resistant (M306V)	resistant		M306V (atg/Gtg)
23-2016	Ural (4.2.1)	ERS2592750	WT		susceptible	wildtype	susceptible	2.5 µg/ml	T1027T (acg/acA)
24-2016	Beijing (2.2.1)	ERS2592751	A46V (gca/gTa)	A46V (gca/gTa)	resistant	wildtype	susceptible	>5 µg/ml	Y334H (tac/Cac)L974L (ctg/ctC)		embA-12 c/T
25-2016	Beijing (2.2.1)	ERS2592752	233_delG	233_delG	resistant	wildtype	susceptible	3.75 µg/ml	N296H (aat/Cat)
26-2016	LAM (4.2.2)	ERS2592753	465_insT	465_insT	resistant	resistant (M306I)	resistant		M306I (atg/atC)		embA -16 C/A				M432T (atg/aCg)
27-2016	Beijing (2.2.1)	ERS2592754	Asp8Gly	L4S (ttg/tCg)	resistant	wildtype	resistant		Q497R (cag/cGg)
28-2016	Delhi-CAS (3)	ERS2592755	18_insT	18_insT	resistant	resistant (M306I)	susceptible	3.75 µg/ml	M306I (atg/atC)
29-2016	Beijing (2.2.1)	ERS2592756	WT		susceptible	wildtype	susceptible	5 µg/ml	D354A (gac/gCc)
30-2016	Beijing (2.2.1)	ERS2592757	WT		susceptible	wildtype	susceptible	≤1.25 µg/ml							I296V (atc/Gtc)
31-2016	EAI (1.1.2)	ERS2592758	WT		susceptible	wildtype	susceptible	≤1.25 µg/ml	E378A (gag/gCg) G406D (ggc/gAc)	T270I (acc/aTc)		E149D (gaa/gaC)		F66V (ttc/Gtc)	K122M (aag/aTg)
32-2016	Haarlem (4.1.2.1)	ERS2592759	WT		susceptible	resistant (WT und M306V)	resistant
33-2016	Beijing (2.2.1)	ERS2592760	D63A (gac/gCc)	D63A (gac/gCc)	resistant	wildtype	susceptible	3.75 µg/ml			embA -12 C/T				D37G (gac/gGc)
34-2016	Ural (4.2.1)	ERS2592761	V155M (gtg/Atg)	V155M (gtg/Atg)	resistant	wildtype	susceptible	5 µg/ml	Q497K (cag/Aag) T1027T (acg/acA)
35-2016	Beijing (2.2.1)	ERS2592762	T76P (act/Cct)	T76P (act/Cct)	resistant	wildtype	resistant		A453A (gcc/gcT)Q497R (cag/cGg)		V122V (gtg/gtA)				A412V (gcc/gTc)
36-2016	Euro-American (4)	ERS2592763	Y103_ (tac/taG)	Y103_ (tac/taG)	resistant	resistant (M306V)	susceptible	2.5 µg/ml	M306V (atg/Gtg)
37-2016	LAM (4.3.3.)	ERS2592764	T76P (act/Cct)	T76P (act/Cct)	resistant	wildtype	susceptible	3.75 µg/ml	D1024N (gac/Aac)						M432T (atg/aCg)
38-2016	Beijing (2.2.1)	ERS2592765	WT		susceptible	resistant (M306V)	resistant		M306V (atg/Gtg)
39-2016	Beijing (2.2.1)	ERS2592766	I31S (atc/aGc)	I31S (atc/aGc)	resistant	wildtype	resistant		G406A (ggc/gCc)		A302A (gcg/gcA)
40-2016	LAM (4.3.3)	ERS2592767	WT		susceptible	resistant (M306I)	susceptible	5 µg/ml	M306I (atg/atA)						M432T (atg/aCg)
41-2016	Delhi-CAS (3)	ERS2592768	WT		susceptible	wildtype	susceptible	≤1.25 µg/ml
42-2016	Delhi-CAS (3)	ERS2592769	WT		susceptible	resistant (M306I)	susceptible	> 5 µg/ml	M306I (atg/atA)
43-2016	Delhi-CAS (3)	ERS2592770	WT		susceptible	wildtype	susceptible	≤1.25 µg/ml	T393A (acc/Gcc)
44-2016	Delhi-CAS (3)	ERS2592771	T100T (acc/acG)	T100T (acc/acG)	susceptible	wildtype	susceptible	≤1.25 µg/ml
45-2016	LAM (4.3.4.1)	ERS2592772	WT		susceptible	resistant (M306V)	resistant		M306V (atg/Gtg)
46-2016	Beijing (2.2.1)	ERS2592773	V21G (gta/gGa)	V21G (gta/gGa)	resistant	resistant (M306V)	resistant		M306V (atg/Gtg)
47-2016	Beijing (2.2.1)	ERS2592774	WT		susceptible	wildtype	resistant		Q497K (cag/Aag)
48-2016	Beijing (2.2.1)	ERS2592775	-11 (a/G)	-11 (a/G)	resistant	resistant (M306V)	resistant		M306V (atg/Gtg)
49-2016	mainly T (4.8)	ERS2592776	WT		susceptible	wildtype	susceptible	≤1.25 µg/ml
50-2016	Beijing (2.2.1)	ERS2592777	WT		susceptible	resistant (M306V)	resistant		M306V (atg/Gtg)
51-2016	Beijing (2.2.1)	ERS2592778	H57R (cac/cGc)	H57R (cac/cGc)	resistant	resistant (M306V)	resistant		M306V (atg/Gtg)
52-2016	Beijing (2.2.1)	ERS2592779	L182S (ttg/tCg)	L182S (ttg/tCg)	resistant	resistant (M306V)	resistant		M306V (atg/Gtg)		embA -11 c/T
53-2016	Delhi-CAS (3.1.1)	ERS2592780	H51Q (cac/caG)	H51Q (cac/caG)	resistant	wildtype	resistant		D354A (gac/gCc)D1024N (gac/Aac)
54-2016	Beijing (2.2.1)	ERS2592781	P54S (ccg/Tcg)	P54S (ccg/Tcg)	resistant	wildtype	susceptible	5 µg/ml
55-2016	Beijing (2.2.1)	ERS2592782	V180G (gtc/gGc)	V180G (gtc/gGc)	resistant	wildtype	susceptible	5 µg/ml	G406A (ggc/gCc)
56-2016	Delhi-CAS (3.1.1.)	ERS2592783	H51Q (cac/caG)	H51Q (cac/caG)	resistant	wildtype	susceptible	>5 µg/ml	D354A (gac/gCc)D1024N (gac/Aac)
57-2016	Beijing (2.2.1)	ERS2592784	Q10P (cag/cCg)	Q10P (cag/cCg)	resistant	resistant (M306V)	resistant		M306V (atg/Gtg)
58-2016	Beijing (2.2.1)	ERS2592785	V139A (gtg/gCg)	V139A (gtg/gCg)	resistant	resistant (M306V)	resistant		M306V (atg/Gtg)
59-2016	Beijing (2.2.1)	ERS2592786	S164P (tcg/Ccg)	S164P (tcg/Ccg)	resistant	resistant (M306V)	resistant		M306V (atg/Gtg)
60-2016	Beijing (2.2.1)	ERS2592787	D8G (gac/gGc)	D8G (gac/gGc)	resistant	resistant (M306V)	resistant		M306V (atg/Gtg)
61-2017	TUR (4.2.2.1)	ERS2592788	V7G (gtc/gGc)	V7G (gtc/gGc)	resistant	wildtype	resistant		Q497R (cag/cGg)
62-2017	Delhi-CAS (3.1.2.1)	ERS2592789	K96E (aag/Gag)	K96E (aag/Gag)	resistant	resistant (M306I)	susceptible	5 µg/ml	M306I (atg/atA)
63-2017	Beijing (2.2.1)	ERS2592790	-5_delG	-5_delG	resistant	resistant (M306V)	resistant		M306V (atg/Gtg)Q497P (cag/cCg)
64-2017	Beijing (2.2.1)	ERS2592791	W68G (tgg/Ggg)	W68G (tgg/Ggg)	resistant	resistant (M306I)	resistant		M306I (atg/atA)					T421A (acc/Gcc)
65-2017	Euro-American (4.2.2)	ERS2592792	V130G (gtg/gGg)	V130G (gtg/gGg)	resistant	wildtype	resistant		G406A (ggc/gCc) D1024N (gac/Aac)
66-2017	LAM (4.3.4.2)	ERS2592793	WT		susceptible	wildtype	susceptible	2.5 µg/ml					T611M (acg/aTg)
67-2017	Beijing (2.2.1)	ERS2592794	P69L (cca/cTa)	P69L (cca/cTa)	resistant	wildtype	resistant		G406A (ggc/gCc)
68-2017	Euro-American (4.6.2)	ERS2592795	W68C (tgg/tgC)	W68C (tgg/tgC)	resistant	resistant (M306I)	susceptible	> 5 µg/ml	M306I (atg/atA)
69-2017	Beijing (2.2.1)	ERS2592796	M175V (atg/Gtg)E174D (gag/gaT)	M175V (atg/Gtg)E174D (gag/gaT)	resistant	wildtype	susceptible	>5 µg/ml	L74R (ctg/cGg)D328G (gat/gGt)
70-2017	Ural (2.2.1)	ERS2592797	no PCR product	T47A (acc/Gcc)	resistant	wildtype	resistant		S297A (tcg/Gcg)D1024N (gac/Aac)T1027T (acg/acA)
71-2017	Cameroon (4.6.2.2)	ERS2592798	WT		susceptible	wildtype	susceptible	≤1.25 µg/ml
72-2017	Haarlem (4.1.2.1)	ERS2592799	WT		susceptible	wildtype	resistant		Q497R (cag/cGg)
73-2017	Ural (4.2.1)	ERS2592800	WT		susceptible	wildtype	susceptible	≤1.25 µg/ml	T1027T (acg/acA)
74-2017	Beijing (2.2.1)	ERS2592801	no PCR product	large deletion	resistant	resistant (N296H, M306I)	resistant		N296H (aat/Cat)M306I (atg/atC)
75-2017	Beijing (2.2.1)	ERS2592802	WT		susceptible	wildtype	susceptible	2.5 µg/ml			embA -12 c/T
76-2017	Haarlem (4.1.2.1)	ERS2592803	WT		susceptible	wildtype	susceptible	≤1.25 µg/ml
77-2017	Beijing (2.2.1)	ERS2592804	P69L (cca/cTa)	P69L (cca/cTa)	resistant	wildtype	resistant		G406A (ggc/gCc)
78-2017	LAM (4.3.3)	ERS2592805	116_insGC	116_insGC	resistant	resistant (M306I)	resistant		M306I (atg/atA)						M432T (atg/aCg)
79-2017	TUR (4.2.2.1)	ERS2592806	L4S (ttg/tCg)	L4S (ttg/tCg)	resistant	resistant (M306V)	resistant		M306V (atg/Gtg)
80-2017	Beijing (2.2.1)	ERS2592807	WT		susceptible	resistant (M306I)	resistant		M306I (atg/atA)
81-2017	Beijing (2.2.1)	ERS2592808	WT		susceptible	wildtype	susceptible	2.5 µg/ml		P707L (ccg/cTg)
82-2017	TUR (4.2.2.1)	ERS2592809	L4S (ttg/tCg)	L4S (ttg/tCg)	resistant	resistant (M306V)	resistant		M306V (atg/Gtg)
83-2017	Beijing (2.2.1)	ERS2592810	I31S (atc/aGc)	I31S (atc/aGc)	resistant	wildtype	resistant		G406A (ggc/gCc)		A302A (gcg/gcA)
84-2017	EAI (1.1.2)	ERS2592811	T76I (act/aTt)	T76I (act/aTt)	resistant	wildtype	resistant		E378A (gag/gCg)	T270I (acc/aTc)	V206M (gtg/Atg) P913S (ccg/Tcg)	E149D (gaa/gaC)		F66V (ttc/Gtc)
85-2017	Beijing (2.2.1)	ERS2592812	Y103H (tac/Cac)	Y103H (tac/Cac)	resistant	resistant (M306V)	resistant		M306V (atg/Gtg)

## Sheet: Phylogenetic_SNPs
pos	ref	gene	annot	group_allel	group_type	group_subst	found in lineage
4243848	G	Rv3794	Integral membrane indolylacetylinositol arabinosyltransferase EmbA (arabinosylindolylacetylinositol synthase)	A	SNP	V206M (gtg/Atg)	1.1.2
3092402	A	Rv2783c	Bifunctional protein polyribonucleotide nucleotidyltransferase GpsI: guanosine pentaphosphate synthetase + polyribonucleotide nucleotidyltransferase (polynucleotide phosphorylase) (pnpase)	C	SNP	F66V (ttc/Gtc)	1.1.2
4238835	G	Rv3792	Arabinofuranosyltransferase AftA	A	SNP	A302T (gcg/Acg)	1.1.2
4238675	C	Rv3792	Arabinofuranosyltransferase AftA	T	SNP	G248G (ggc/ggT)	2.2.1
4243346	A	Rv3794	Integral membrane indolylacetylinositol arabinosyltransferase EmbA (arabinosylindolylacetylinositol synthase)	G	SNP	Q38Q (caa/caG)	2.2.1
4248115	C	Rv3795	Integral membrane indolylacetylinositol arabinosyltransferase EmbB (arabinosylindolylacetylinositol synthase)	T	SNP	D534D (gac/gaT)	2.2.1.1
2289047	G	Rv2043c	Pyrazinamidase/nicotinamidase PncA (PZase)	A	SNP	S65S (tcc/tcT)	3.x
4242803	G	Rv3793	Integral membrane indolylacetylinositol arabinosyltransferase EmbC (arabinosylindolylacetylinositol synthase)	C	SNP	V981L (gtg/Ctg)	4.1.2.1
4239298	C	Rv3792	Arabinofuranosyltransferase AftA	T	SNP	A456V (gcc/gTc)	4.1.2.1
3091595	G	Rv2783c	Bifunctional protein polyribonucleotide nucleotidyltransferase GpsI: guanosine pentaphosphate synthetase + polyribonucleotide nucleotidyltransferase (polynucleotide phosphorylase) (pnpase)	A	SNP	L335L (ctg/Ttg)	4.1.2.1
3091125	C	Rv2783c	Bifunctional protein polyribonucleotide nucleotidyltransferase GpsI: guanosine pentaphosphate synthetase + polyribonucleotide nucleotidyltransferase (polynucleotide phosphorylase) (pnpase)	T	SNP	P491P (ccg/ccA)	4.2.2
4239334	T	Rv3792	Arabinofuranosyltransferase AftA	C	SNP	V468A (gtg/gCg)	4.2.2.1
1834836	T	Rv1630	30S ribosomal protein S1 RpsA	C	SNP	M432T (atg/aCg)	4.3.3
4238963	C	Rv3792	Arabinofuranosyltransferase AftA	T	SNP	H344H (cac/caT)	4.4.1.1
4242550	C	Rv3793	Integral membrane indolylacetylinositol arabinosyltransferase EmbC (arabinosylindolylacetylinositol synthase)	G	SNP	V896V (gtc/gtG)	4.6.2.2
1417019	C	Rv1267c	Probable transcriptional regulatory protein EmbR	T	SNP	C110Y (tgc/tAc)	L1
4241042	A	Rv3793	Integral membrane indolylacetylinositol arabinosyltransferase EmbC (arabinosylindolylacetylinositol synthase)	G	SNP	N394D (aac/Gac)	L1
4245969	C	Rv3794	Integral membrane indolylacetylinositol arabinosyltransferase EmbA (arabinosylindolylacetylinositol synthase)	T	SNP	P913S (ccg/Tcg)	L1
1834177	A	Rv1630	30S ribosomal protein S1 RpsA	C	SNP	R212R (cga/cgC)	L2
4243460	C	Rv3794	Integral membrane indolylacetylinositol arabinosyltransferase EmbA (arabinosylindolylacetylinositol synthase)	T	SNP	C76C (tgc/tgT)	L2
4242075	G	Rv3793	Integral membrane indolylacetylinositol arabinosyltransferase EmbC (arabinosylindolylacetylinositol synthase)	A	SNP	R738Q (cgg/cAg)	L3
4242643	C	Rv3793	Integral membrane indolylacetylinositol arabinosyltransferase EmbC (arabinosylindolylacetylinositol synthase)	T	none	R927R (cgc/cgT)	NOT H37Rv Ref
4240671	C	Rv3793	Integral membrane indolylacetylinositol arabinosyltransferase EmbC (arabinosylindolylacetylinositol synthase)	T	none	T270I (acc/aTc)	NOT L2 L3 L4
4247646	A	Rv3795	Integral membrane indolylacetylinositol arabinosyltransferase EmbB (arabinosylindolylacetylinositol synthase)	C	none	E378A (gag/gCg)	NOT L2 L3 L4
4269387	T	Rv3806c	Decaprenylphosphoryl-5-phosphoribose (DPPR) synthase (decaprenyl-phosphate 5-phosphoribosyltransferase)	C	none	E149D (gaa/gaC)	NOT L2 L3 L4
4269606	A	Rv3806c	Decaprenylphosphoryl-5-phosphoribose (DPPR) synthase (decaprenyl-phosphate 5-phosphoribosyltransferase)	C	none	R76R (cgt/cgC)	NOT L2 L3 L4
